# Supplementary material for: Single-cell morphological and transcriptome analysis unveil inhibitors of polyploid giant breast cancer cells in vitro
Source: Commun Biol. 2023 Dec 21;6:1301. doi: 10.1038/s42003-023-05674-5 (PMC10739852; doi:10.1038/s42003-023-05674-5)
Supplement: Supplementary file 4 — Supplementary Data 1 [file 42003_2023_5674_MOESM4_ESM.xlsx]

## Sheet: Supplementary Data 1
Supplementary Data 1. The list of compounds in the library.
Source	Item #	Compounds Name	Target
Cayman	10461	Paclitaxel	Chemo
Cayman	10483	Erlotinib	EGFR
Cayman	11421	Actinomycin D	Chemo
Cayman	11492	Afatinib	EGFR
Cayman	11493	Lapatinib	EGFR
Cayman	11637	Docetaxel	Chemo
Cayman	12097	Pazopanib	EGFR
Cayman	13119	Cisplatin	Chemo
Cayman	13986	Pirfenidone	TGFB
Cayman	14416	5-Fluorouracil	Chemo
Cayman	15008	Exemestane	HR Inhibitor
Cayman	15312	Galunisertib	TGFB
Cayman	15632	SN-38	Topoisomerase I inhibitor
Cayman	17130	Romidepsin	HDAC
Cayman	19288	RSL3	Ferroptosis inducer
Cayman	20455	ML162	Ferroptosis inducer
Cayman	21262	Vinorelbine (tartrate)	Chemo
Cayman	22262	Cabazitaxel	Chemo
Cayman	22266	Digoxin	HIF
Cayman	22964	Valrubicin	Chemo
Cayman	23732	Ixabepilone	Microtubule Inhibitor
Cayman	25096	FINO2	Ferroptosis inducer
Cayman	27190	Tamoxifen	HR Inhibitor
Cayman	9003096	Gemcitabine	Chemo
Cayman	10000000	Bortezomib (PS-341)	Proteasome
Cayman	10000000	Vorinostat (SAHA)	HDAC
Cayman	10000000	Fulvestrant	HR Inhibitor
Cayman	S1001	Navitoclax (ABT-263)	Bcl-2
Cayman	S1002	ABT-737	Bcl-2
Cayman	S1025	Gefitinib	EGFR
Cayman	S1048	Tozasertib (VX-680, MK-0457)	Aurora
Cayman	S1067	SB 431542	TGFB
Cayman	S1116	Palbociclib (PD-0332991) HCl	CDK4/6
Cayman	S1130	YM155 (Sepantronium Bromide)	Survivin
Cayman	S1133	Alisertib (MLN8237)	Aurora
Cayman	S1525	Adavosertib (MK-1775)	Wee1
Cayman	S1590	TWS119	GSK3
Cayman	S1786	Verteporfin	YAP
Cayman	S2633	NPS-2143	calcium-sensing receptor (CaSR)
Cayman	S2788	Capmatinib (INCB28060)	WNT
Cayman	S2824	TPCA-1	NFKB Inhibitor
Cayman	S3603	Betulinic acid	NFKB Activator
Cayman	S4076	Propranolol HCl	beta-adrenergic receptor
Cayman	S4085	Levobetaxolol HCl	beta-adrenergic receptor
Cayman	S4123	Timolol Maleate	beta-adrenergic receptor
Cayman	S4902	QNZ	NFKB Inhibitor
Cayman	S5600	Flavokawain A	Survivin
Cayman	S5716	Abemaciclib	CDK4/6
Cayman	S7063	LY2090314	GSK3
Cayman	S7143	LGK-974	WNT
Cayman	S7198	BIO	GSK3
Cayman	S7440	Ribociclib (LEE011)	CDK4/6
Cayman	S7530	Vactosertib	TGFB
Cayman	S7914	Isoxazole 9 (ISX-9)	TGFB
Cayman	S8048	Venetoclax (ABT-199)	Bcl-2
Cayman	S8078	Bardoxolone Methyl	NFKB Inhibitor
Cayman	S8148	PD0166285	Wee1
Cayman	S8334	XMU-MP-1	Hippo/MST1/2
Cayman	S9634	Phenoxodiol (Haginin E)	cFlip
selleckchem	S0056	(E/Z)-BCI	ROS Up
selleckchem	S1004	Veliparib (ABT-888)	PARP
selleckchem	S1008	Selumetinib (AZD6244)	MEK
selleckchem	S1020	PD184352 (CI-1040)	MEK
selleckchem	S1030	Panobinostat (LBH589)	HDAC
selleckchem	S1036	Mirdametinib (PD0325901)	MEK
selleckchem	S1053	Entinostat (MS-275)	HDAC
selleckchem	S1060	Olaparib (AZD2281)	PARP
selleckchem	S1087	Iniparib (BSI-201)	PARP
selleckchem	S1098	Rucaparib (AG-014699) phosphate	PARP
Selleckchem	S1109	BI 2536	BET
selleckchem	S1122	Mocetinostat (MGCD0103)	HDAC
selleckchem	S1141	Tanespimycin (17-AAG)	HIF Inhibitor
selleckchem	S1233	2-Methoxyestradiol (2-MeOE2)	HIF Inhibitor
selleckchem	S1413	Bafilomycin A1 (Baf-A1)	Autophagy inhibitor
selleckchem	S1494	Ralimetinib dimesylate	MAPK
selleckchem	S1574	Doramapimod (BIRB 796)	MAPK
selleckchem	S1623	Acetylcysteine (N-acetylcysteine)	ROS Down
selleckchem	S1680	Disulfiram	ALDH
selleckchem	S2180	Ixazomib (MLN2238)	Proteasome
selleckchem	S2181	Ixazomib Citrate (MLN9708)	Proteasome
selleckchem	S2289	Daidzin	ALDH
selleckchem	S2348	Rotenone (Barbasco)	ROS Up
selleckchem	S2619	MG-132	Proteasome
selleckchem	S2673	Trametinib (GSK1120212)	MEK
selleckchem	S2780	I-BET151 (GSK1210151A)	BET
selleckchem	S2843	BI-D1870	ROS Up
selleckchem	S2853	Carfilzomib (PR-171)	Proteasome
selleckchem	S2928	TAK-715	MAPK
selleckchem	S3238	Resibufogenin	ROS Up
selleckchem	S5742	Deferoxamine mesylate	HIF Inducer
selleckchem	S5771	Sulforaphane	ROS Down
selleckchem	S6005	VX-702	MAPK
selleckchem	S7007	Binimetinib (MEK162)	MEK
selleckchem	S7048	Talazoparib (BMN 673)	PARP
selleckchem	S7110	(+)-JQ1	BET
selleckchem	S7171	Setanaxib (GKT137831)	ROS Down
selleckchem	S7189	Molibresib (I-BET-762)	BET
selleckchem	S7215	Losmapimod (GW856553X)	MAPK
selleckchem	S7309	BAY 87-2243	HIF Inhibitor
selleckchem	S7360	Birabresib (OTX015)	BET
selleckchem	S7612	PX-478 2HCl	HIF Inhibitor
selleckchem	S7885	SBI-0206965	Autophagy inhibitor
selleckchem	S7941	NCT-501	ALDH
selleckchem	S7946	KC7F2	HIF Inhibitor
selleckchem	S7949	MRT68921 HCl	Autophagy inhibitor
selleckchem	S8138	Molidustat (BAY 85-3934)	HIF Inhibitor
selleckchem	S8171	Daprodustat (GSK1278863)	HIF Inhibitor
selleckchem	S8441	LW 6	HIF Inhibitor
selleckchem	S8596	Autophinib	Autophagy inhibitor
selleckchem	S8615	Sodium dichloroacetate	ROS Up
selleckchem	S8639	Diphenyleneiodonium chloride	ROS Down
selleckchem	S8974	GSK2795039	ROS Down
selleckchem	S1176	Plinabulin(NPI-2358)	microtubule
selleckchem	S7540	SB273005	Integrin
selleckchem	S7162	Mdivi-1	Mitochondria
selleckchem	S2912	WZ811	CXCR4
selleckchem	S8512	Cenicriviroc(TAK-652)	CCR
selleckchem	S2195	Lexibulin(CYT997)	microtubule
selleckchem	S8454	ATN-161(Ac-PHSCN-NH2)	Integrin
selleckchem	S3375	Mitochondrial Fusion Promoter M1	Mitochondria
selleckchem	S8030	Plerixafor(AMD3100)	CXCR4
selleckchem	S1452	Ispinesib (SB-715992)	Kinesin
selleckchem	S7783	CombretastatinA4	microtubule
selleckchem	S2885	A-205804	Integrin
selleckchem	S1247	Leflunomide	Mitochondria
selleckchem	S1003	Linifanib(ABT-869)	CSF1R
selleckchem	S2182	SB743921 HCl	Kinesin
selleckchem	S0522	CM10	ALDH
selleckchem	S1364	Patupilone(EpothiloneB)	microtubule
selleckchem	S1006	Saracatinib(AZD0530)	Src
selleckchem	S6494	CCCP	Mitochondria
selleckchem	S7818	Pexidartinib(PLX3397)	CSF1R
selleckchem	S8640	Reparixin (Repertaxin)	CXCR1
selleckchem	S6999	Chloroquine	Autophagy inhibitor
selleckchem	S2672	PF-00562271Besylate	Focal Adhesion Kinase
selleckchem	S2700	KX2-391(Tirbanibulin)	Src
selleckchem	S7922	Tiplaxtinin	Mitochondria
selleckchem	S7482	EHT1864-2HCl	Rac CDC42
selleckchem	S6636	Azaindole 1 (TC-S 7001)	ROCK
selleckchem	S1003	Linifanib(ABT-869)	CSF1R
selleckchem	S7654	Defactinib(VS-6063)	Focal Adhesion Kinase (FAK)
selleckchem	S1021	Dasatinib(BMS-354825)	Src
selleckchem	S8047	Dynasore	Mitochondria
selleckchem	S8749	MBQ-167	Rac CDC42
selleckchem	S1474	GSK429286A	ROCK
selleckchem	S8415	PACAP 1-38	Phagocytosis
selleckchem	S7653	PND-1186(VS-4718)	Focal Adhesion Kinase (FAK)
selleckchem	S8388	ML-7 HCl	myosin
selleckchem	S6620	Danirixin(GSK1325756)	IL8
selleckchem	S8988	Rhosin hydrochloride	Rho
selleckchem	S7271	FRAX597	PAK
selleckchem	S3741	Benznidazole	Phagocytosis
selleckchem	S7077	Cilengitide	Integrin
selleckchem	S1573	Fasudil(HA-1077) HCl	myosin
selleckchem	S1189	Aprepitant(MK-0869)	IL8
selleckchem	S3479	R243	CCR
selleckchem	S7094	PF-3758309	PAK
Cayman	27088	IKE	Ferroptosis inducer
Cayman	23282	ML210	Ferroptosis inducer
Cayman	11498	Dasatinib	Senolytic
Cayman	19866	Quercitrin	Senolytic
Cayman	15246	Fisetin	Senolytic
Cayman	25201	Procyanidin C1	Senolytic
Cayman	13146	CAY10603	HDAC6i
Cayman	15785	Tubastatin A	HDAC6i
Cayman	19200	Thiostrepton	FOXM1
Cayman	18193	BI-6727	PLK1
Cayman	17080	Apcin	APC inhibitor
Cayman	22297	M2I-1	APC inhibitor
Cayman	16426	CUDC-101	HDACi, EGFRi
Cayman	34084	Belinostat	HDACi
Cayman	18404	Neratinib	EGFRi, HER2i
