# Supplementary material for: Single-cell morphological and transcriptome analysis unveil inhibitors of polyploid giant breast cancer cells in vitro
Source: Commun Biol. 2023 Dec 21;6:1301. doi: 10.1038/s42003-023-05674-5 (PMC10739852; doi:10.1038/s42003-023-05674-5)
Supplement: Supplementary file 5 — Supplementary Data 2 [file 42003_2023_5674_MOESM5_ESM.xlsx]

## Sheet: Supplementary Data 2
Supplementary Data 2. Statistical results of compounds cytotoxic effects screening for non-PGCCs.
Treatment	# of Non-PGCCs				Mean	95% CI	P Value
	VARI 068	SUM 149	SUM 159	MDA MB 231
Control	2857	3099	4948	5962	4217
Docetaxel	790	151	205	355	375.3	2403, 5279	<0.0001
Actinomycin D	643	39	375	411	367	2412, 5287	<0.0001
Bortezomib (PS-341)	280	18	39	195	133	2646, 5521	<0.0001
Digoxin	819	255	263	616	488.3	2290, 5166	<0.0001
Fulvestrant	1648	1921	2736	2966	2318	461, 3337	0.0098
Galunisertib	1560	1928	4268	3056	2703	75.71, 2951	0.0391
Gemcitabine	1071	605	577	748	750.3	2028, 4904	<0.0001
Pirfenidone	1665	2131	4257	3268	2830	-51.54, 2824	0.0588
Tamoxifen	1740	2201	3866	3699	2877	-97.79, 2778	0.0677
Valrubicin	1332	743	1853	1254	1296	1483, 4359	<0.0001
Vorinostat (SAHA)	697	265	807	687	614	2165, 5040	<0.0001
Erlotinib	2509	2087	4634	5963	3798	-1020, 1856	0.5679
Exemestane	2263	2563	5034	5715	3894	-1115, 1761	0.6594
Ixabepilone	920	192	303	513	482	2297, 5172	<0.0001
Lapatinib	2321	2200	4326	5320	3542	-763, 2113	0.3569
Paclitaxel	1224	401	378	897	725	2054, 4929	<0.0001
Romidepsin	319	90	121	127	164.3	2614, 5490	<0.0001
Vinorelbine (tartrate)	1088	270	287	167	453	2326, 5201	<0.0001
Cabazitaxel	976	381	286	473	529	2250, 5125	<0.0001
Pazopanib	2213	2324	4560	4377	3369	-589.8, 2286	0.2471
SN-38	860	625	375	695	638.8	2140, 5016	<0.0001
Afatinib	1518	1523	3770	2019	2208	571.2, 3447	0.0063
Cisplatin	1454	1247	2920	2793	2104	675.2, 3551	0.0041
5-Fluorouracil	2023	1870	3989	6086	3492	-713.3, 2162	0.3226
Talazoparib (BMN 673)	1563	1204	1979	1608	1589	1190, 4066	0.0004
Rotenone (Barbasco)	1275	441	430	621	691.8	2087, 4963	<0.0001
Sodium dichloroacetate (DCA)	2484	2787	5420	6190	4220	-1442, 1434	0.9959
Resibufogenin	2413	2163	2955	5885	3354	-575.3, 2300	0.2391
(E/Z)-BCI	2240	2791	5433	5278	3936	-1157, 1719	0.7011
Acetylcysteine (N-acetylcysteine)	2579	2728	5970	6302	4395	-1616, 1260	0.8076
Bafilomycin A1 (Baf-A1)	1458	2320	1986	1938	1926	853.2, 3729	0.0018
Diphenyleneiodonium chloride (DPI)	2036	1679	2077	3131	2231	548, 3424	0.0069
Disulfiram	1422	1859	3648	3306	2559	220, 3096	0.0239
SBI-0206965	2440	1984	4905	5471	3700	-921.3, 1954	0.4806
MRT68921 HCl	1464	2254	5987	645	2588	191.2, 3067	0.0265
Autophinib	2536	2192	4425	4131	3321	-542.3, 2333	0.2216
Olaparib (AZD2281)	2347	2735	4328	4143	3388	-609.5, 2266	0.2582
Veliparib (ABT-888)	2318	2871	4647	5436	3818	-1039, 1836	0.5863
Rucaparib (AG-014699) phosphate	2339	2226	4510	4281	3339	-560.3, 2315	0.231
Iniparib (BSI-201)	2316	2800	5560	5751	4107	-1328, 1548	0.8808
2-Methoxyestradiol (2-MeOE2)	2347	2670	5886	5649	4138	-1359, 1516	0.9146
Tanespimycin (17-AAG)	1261	590	523	1073	861.8	1917, 4793	<0.0001
MG-132	881	127	131	102	310.3	2468, 5344	<0.0001
Carfilzomib (PR-171)	347	67	114	107	158.8	2620, 5496	<0.0001
Ixazomib Citrate (MLN9708)	358	40	33	135	141.5	2637, 5513	<0.0001
Ixazomib (MLN2238)	496	154	41	160	212.8	2566, 5442	<0.0001
Selumetinib (AZD6244)	2505	1832	2641	5580	3140	-360.8, 2515	0.1417
Mirdametinib (PD0325901)	2145	1220	2305	2901	2143	636, 3512	0.0048
PD184352 (CI-1040)	2420	2710	4776	5936	3961	-1182, 1694	0.7266
Binimetinib (MEK162)	2356	1733	2965	4899	2988	-209.5, 2666	0.0939
Trametinib (GSK1120212)	2371	1095	2453	3789	2427	351.7, 3227	0.0148
Losmapimod (GW856553X)	2360	2766	5736	5848	4178	-1399, 1477	0.9575
VX-702	2544	2684	5797	6074	4275	-1496, 1380	0.9366
Doramapimod (BIRB 796)	2397	2721	5648	5486	4063	-1284, 1591	0.8339
TAK-715	2406	2682	5920	4992	4000	-1221, 1654	0.7675
Ralimetinib dimesylate	1866	2202	4917	4096	3270	-491.5, 2384	0.1966
(+)-JQ1	1290	1096	1251	2016	1413	1365, 4241	0.0001
Molibresib (I-BET-762)	2438	1432	2621	4066	2639	139.5, 3015	0.0316
Birabresib (OTX015)	2274	1390	1809	3558	2258	521, 3397	0.0077
BI 2536	939	384	510	632	616.3	2162, 5038	<0.0001
I-BET151 (GSK1210151A)	2210	1388	2518	4577	2673	105.5, 2981	0.0355
Entinostat (MS-275)	2153	423	1330	4727	2158	620.5, 3496	0.0051
Panobinostat (LBH589)	595	164	578	476	453.3	2325, 5201	<0.0001
Mocetinostat (MGCD0103)	2313	1441	1845	3859	2365	414.2, 3290	0.0117
SB 431542	2416	2923	6308	5914	4390	-1612, 1264	0.8124
Vactosertib	2452	2809	6647	5746	4414	-1635, 1241	0.7879
Isoxazole 9 (ISX-9)	2340	2651	6046	5187	4056	-1277, 1598	0.8265
PD0166285	534	323	711	272	460	2319, 5194	<0.0001
Adavosertib (MK-1775)	629	973	896	314	703	2076, 4951	<0.0001
Propranolol HCl	3003	2630	5844	5847	4331	-1552, 1323	0.8757
Timolol Maleate	2288	2827	6693	5516	4331	-1552, 1323	0.8757
Levobetaxolol HCl	2322	2676	5864	5337	4050	-1271, 1605	0.8198
YM155 (Sepantronium Bromide)	53	4	347	647	262.8	2516, 5392	<0.0001
Flavokawain A	2087	2670	6854	4829	4110	-1331, 1544	0.8843
XMU-MP-1	1827	1021	3765	3943	2639	139.7, 3015	0.0316
Verteporfin	2160	2678	6670	4818	4082	-1303, 1573	0.8537
LY2090314	1469	730	2985	4356	2385	393.7, 3269	0.0126
BIO	2072	2310	5347	4933	3666	-886.8, 1989	0.4518
TWS119	2237	2195	6025	6173	4158	-1379, 1497	0.9358
Palbociclib (PD-0332991) HCl	1838	1422	1806	1774	1710	1069, 3944	0.0007
Ribociclib (LEE011)	1260	1374	2238	2178	1763	1016, 3892	0.0009
Abemaciclib	1126	1405	1653	775	1240	1539, 4415	<0.0001
Navitoclax (ABT-263)	1411	1820	5463	4346	3260	-481.3, 2394	0.1918
Venetoclax (ABT-199)	1414	2024	4962	4007	3102	-323, 2553	0.1283
ABT-737	1254	1654	4185	2813	2477	302.2, 3178	0.0178
Gefitinib	1273	1942	3838	3176	2557	221.5, 3097	0.0238
NPS-2143	1387	2173	4216	3219	2749	29.96, 2906	0.0454
KC7F2	2617	2983	3737	4345	3421	-641.8, 2234	0.2772
TPCA-1	2371	2946	3728	3795	3210	-431.3, 2444	0.1696
LW 6	3198	3256	4307	5955	4179	-1400, 1475	0.9591
QNZ	2515	3317	3451	3676	3240	-461, 2415	0.1826
BI-D1870	2888	3383	4505	6530	4327	-1548, 1328	0.8806
Deferoxamine mesylate	3286	3110	4112	4207	3679	-900, 1976	0.4628
Betulinic acid	2936	3305	3683	3968	3473	-694.3, 2181	0.3101
GSK2795039	2904	3105	5040	5330	4095	-1316, 1560	0.8679
Daprodustat (GSK1278863)	3053	3284	4467	6379	4296	-1517, 1359	0.9138
Phenoxodiol (Haginin E)	2702	3150	3031	3677	3140	-361.3, 2514	0.1419
Sulforaphane	3098	2972	4934	5435	4110	-1331, 1545	0.8841
BAY 87-2243	2984	2694	3930	5997	3901	-1123, 1753	0.6668
Alisertib (MLN8237)	1438	922	114	310	696	2083, 4958	<0.0001
Setanaxib (GKT137831)	2698	3250	5112	6382	4361	-1582, 1294	0.8441
Molidustat (BAY 85-3934)	3082	3017	4130	5912	4035	-1257, 1619	0.8045
Tozasertib (VX-680, MK-0457)	1008	978	88	177	562.8	2216, 5092	<0.0001
NCT-501	3062	3247	5021	6322	4413	-1634, 1241	0.7884
PX-478 2HCl	2887	3113	4003	5137	3785	-1006, 1869	0.5557
Capmatinib (INCB28060)	2676	3486	3869	3635	3417	-637.8, 2238	0.2748
Daidzin	2457	3231	4315	4561	3641	-862.3, 2013	0.432
Bardoxolone Methyl	1488	70	173	867	649.5	2129, 5005	<0.0001
LGK-974	2140	3001	3929	3388	3115	-335.8, 2540	0.1327
RSL3	190	0	9	34	58.25	2720, 5596	<0.0001
FINO2	138	0	3	0	35.25	2743, 5619	<0.0001
ML162	384	1	30	39	113.5	2665, 5541	<0.0001
Plinabulin(NPI-2358)	2042	3195	3598	2140	2744	34.96, 2911	0.0447
SB273005	295	2263	410	1231	1050	1729, 4605	<0.0001
Mdivi-1	2027	2633	3976	469	2276	502.5, 3378	0.0083
WZ811	2062	2977	3900	1302	2560	218.5, 3094	0.0241
Cenicriviroc(TAK-652)	1969	2467	3320	1523	2320	459, 3335	0.0098
Lexibulin(CYT997)	1143	247	230	430	512.5	2266, 5142	<0.0001
ATN-161(Ac-PHSCN-NH2)	2263	3783	4865	1116	3007	-228, 2648	0.0989
Mitochondrial Fusion Promoter M1	2151	2506	2650	1045	2088	690.7, 3566	0.0038
Plerixafor(AMD3100)	2046	4068	4264	1542	2980	-201.3, 2674	0.0917
Ispinesib (SB-715992)	944	399	299	379	505.3	2273, 5149	<0.0001
CombretastatinA4	1092	309	231	361	498.3	2280, 5156	<0.0001
A-205804	2370	4210	4302	3057	3485	-706, 2170	0.3178
Leflunomide	2125	3435	4084	243	2472	307, 3183	0.0175
Linifanib(ABT-869)	2218	3131	4584	1679	2903	-124.3, 2751	0.0733
SB743921 HCl	1134	363	223	464	546	2233, 5108	<0.0001
CM10	2356	4444	4890	3802	3873	-1094, 1781	0.639
Patupilone(EpothiloneB)	897	425	236	788	586.5	2192, 5068	<0.0001
Saracatinib(AZD0530)	825	2787	3700	3403	2679	99.96, 2976	0.0361
CCCP	1170	1130	4797	2732	2457	321.5, 3197	0.0166
Pexidartinib(PLX3397)	2166	4173	4581	1674	3149	-369.8, 2506	0.1451
Reparixin (Repertaxin)	1919	3533	4065	1894	2853	-74.04, 2802	0.063
Chloroquine	2202	3637	3987	2559	3096	-317.5, 2558	0.1264
PF-00562271Besylate	2396	3915	153	1989	2113	665.5, 3541	0.0042
KX2-391(Tirbanibulin)	1063	351	267	392	518.3	2260, 5136	<0.0001
Tiplaxtinin	2227	4315	4419	1687	3162	-383.3, 2492	0.1502
EHT1864-2HCl	2048	4086	4968	386	2872	-93.29, 2782	0.0668
Azaindole 1 (TC-S 7001)	1593	3617	4102	2272	2896	-117.3, 2758	0.0718
Linifanib(ABT-869)	1747	4332	5318	3513	3728	-948.8, 1927	0.5043
Defactinib(VS-6063)	2454	4594	4673	3200	3730	-951.5, 1924	0.5067
Dasatinib(BMS-354825)	705	946	1997	1467	1279	1500, 4376	<0.0001
Dynasore	1900	3846	3901	2817	3116	-337.3, 2538	0.1332
MBQ-167	1580	344	465	1652	1010	1768, 4644	<0.0001
GSK429286A	1499	3789	3995	2028	2828	-49.04, 2827	0.0583
PACAP 1-38	2386	4382	5092	317	3044	-265.5, 2610	0.1098
PND-1186(VS-4718)	1660	3278	3728	4229	3224	-445, 2431	0.1755
ML-7 HCl	2270	4615	5257	3533	3919	-1140, 1736	0.6843
Danirixin(GSK1325756)	2314	3758	5254	2726	3513	-734.3, 2141	0.3368
Rhosin hydrochloride	2011	4621	5056	2494	3546	-766.8, 2109	0.3596
FRAX597	1974	3591	4022	2958	3136	-357.5, 2518	0.1405
Benznidazole	2353	4180	5150	352	3009	-230, 2646	0.0995
Cilengitide	1149	3675	3277	3223	2831	-52.29, 2823	0.0589
Fasudil(HA-1077) HCl	2500	3921	4118	2497	3259	-480.3, 2395	0.1913
Aprepitant(MK-0869)	2233	3653	4716	2757	3340	-561, 2315	0.2314
R243	2054	3597	4737	2181	3142	-363.5, 2512	0.1427
PF-3758309	895	812	614	475	699	2080, 4955	<0.0001
IKE	481	892	17	516	476.5	2302, 5178	<0.0001
ML210	100	27	3	580	177.5	2601, 5477	<0.0001
Dasatinib	1797	2454	1731	4221	2551	219.5, 3111	0.0241
Quercitrin	3104	3988	5486	6653	4808	-2037, 853.9	0.4217
Fisetin	1557	821	492	1447	1080	1691, 4582	<0.0001
Procyanidin C1	2840	3003	3152	4773	3442	-671.3, 2220	0.2932
CAY10603	3302	4063	5800	6335	4876	-2105, 786.5	0.3709
Tubastatin A	2708	3026	4404	4825	3741	-970.3, 1921	0.5186
Thiostrepton	979	291	413	484	542.2	2229, 5120	<0.0001
BI-6727	1832	457	486	1497	1068	1703, 4594	<0.0001
Apcin	2714	3770	1781	5024	3323	-551.7, 2339	0.225
M2I-1	3537	2467	2403	6166	3644	-872.8, 2018	0.4367
CUDC-101	2092	811	858	1670	1358	1413, 4304	0.0001
Belinostat	2355	1424	1235	1844	1715	1056, 3947	0.0007
Neratinib	2417	2116	1489	761	1696	1074, 3966	0.0007
