# Supplementary material for: Single-cell morphological and transcriptome analysis unveil inhibitors of polyploid giant breast cancer cells in vitro
Source: Commun Biol. 2023 Dec 21;6:1301. doi: 10.1038/s42003-023-05674-5 (PMC10739852; doi:10.1038/s42003-023-05674-5)
Supplement: Supplementary file 6 — Supplementary Data 3 [file 42003_2023_5674_MOESM6_ESM.xlsx]

## Sheet: Supplementary Data 3
Supplementary Data 3. Statistical results of compounds cytotoxic effects screening for PGCCs.
Treatment	# of PGCCs				Mean	95% CI	P Value
	VARI 068	SUM 149	SUM 159	MDA MB 231
Control	153	12	7	8	45
Docetaxel	219	89	100	73	120.3	-131.2, -19.34	0.0084
Actinomycin D	63	0	17	13	23.25	-34.16, 77.66	0.445
Bortezomib (PS-341)	18	1	2	3	6	-16.91, 94.91	0.1711
Digoxin	79	4	11	4	24.5	-35.41, 76.41	0.4716
Fulvestrant	159	11	10	0	45	-55.91, 55.91	>0.9999
Galunisertib	169	13	4	3	47.25	-58.16, 53.66	0.937
Gemcitabine	151	2	3	18	43.5	-54.41, 57.41	0.958
Pirfenidone	150	9	10	2	42.75	-53.66, 58.16	0.937
Tamoxifen	148	10	5	3	41.5	-52.41, 59.41	0.9021
Valrubicin	203	0	34	12	62.25	-73.16, 38.66	0.5446
Vorinostat (SAHA)	121	25	13	43	50.5	-61.41, 50.41	0.8468
Erlotinib	148	26	2	8	46	-56.91, 54.91	0.972
Exemestane	164	9	2	9	46	-56.91, 54.91	0.972
Ixabepilone	187	43	80	34	86	-96.91, 14.91	0.1502
Lapatinib	168	22	2	5	49.25	-60.16, 51.66	0.8813
Paclitaxel	209	80	109	83	120.3	-131.2, -19.34	0.0084
Romidepsin	43	14	25	14	24	-34.91, 76.91	0.4608
Vinorelbine (tartrate)	237	54	26	39	89	-99.91, 11.91	0.1227
Cabazitaxel	210	79	98	92	119.8	-130.7, -18.84	0.0089
Pazopanib	157	17	2	19	48.75	-59.66, 52.16	0.8952
SN-38	192	13	58	31	73.5	-84.41, 27.41	0.317
Afatinib	177	12	2	20	52.75	-63.66, 48.16	0.7854
Cisplatin	167	8	3	3	45.25	-56.16, 55.66	0.993
5-Fluorouracil	133	7	3	8	37.75	-48.66, 63.16	0.799
Talazoparib (BMN 673)	194	38	8	35	68.75	-79.66, 32.16	0.4043
Rotenone (Barbasco)	162	50	59	54	81.25	-92.16, 19.66	0.2033
Sodium dichloroacetate (DCA)	152	10	2	8	43	-53.91, 57.91	0.944
Resibufogenin	139	9	2	1	37.75	-48.66, 63.16	0.799
(E/Z)-BCI	124	14	1	9	37	-47.91, 63.91	0.7787
Acetylcysteine (N-acetylcysteine)	164	14	3	3	46	-56.91, 54.91	0.972
Bafilomycin A1 (Baf-A1)	88	5	0	1	23.5	-34.41, 77.41	0.4502
Diphenyleneiodonium chloride (DPI)	134	17	4	2	39.25	-50.16, 61.66	0.8399
Disulfiram	120	8	2	1	32.75	-43.66, 68.16	0.667
SBI-0206965	155	1	6	3	41.25	-52.16, 59.66	0.8952
MRT68921 HCl	276	3	7	6	73	-83.91, 27.91	0.3256
Autophinib	142	11	47	30	57.5	-68.41, 43.41	0.6606
Olaparib (AZD2281)	140	10	1	3	38.5	-49.41, 62.41	0.8194
Veliparib (ABT-888)	150	6	0	6	40.5	-51.41, 60.41	0.8744
Rucaparib (AG-014699) phosphate	174	54	2	12	60.5	-71.41, 40.41	0.5862
Iniparib (BSI-201)	148	7	2	12	42.25	-53.16, 58.66	0.923
2-Methoxyestradiol (2-MeOE2)	141	9	0	9	39.75	-50.66, 61.16	0.8537
Tanespimycin (17-AAG)	181	21	17	40	64.75	-75.66, 36.16	0.4879
MG-132	64	7	0	8	19.75	-30.66, 81.16	0.3753
Carfilzomib (PR-171)	15	1	4	7	6.75	-17.66, 94.16	0.1795
Ixazomib Citrate (MLN9708)	33	1	2	13	12.25	-23.16, 88.66	0.2503
Ixazomib (MLN2238)	61	3	0	6	17.5	-28.41, 83.41	0.3343
Selumetinib (AZD6244)	149	19	3	9	45	-55.91, 55.91	>0.9999
Mirdametinib (PD0325901)	144	16	3	3	41.5	-52.41, 59.41	0.9021
PD184352 (CI-1040)	147	16	4	9	44	-54.91, 56.91	0.972
Binimetinib (MEK162)	147	23	1	2	43.25	-54.16, 57.66	0.951
Trametinib (GSK1120212)	128	17	1	1	36.75	-47.66, 64.16	0.772
Losmapimod (GW856553X)	142	9	4	13	42	-52.91, 58.91	0.9161
VX-702	135	12	2	16	41.25	-52.16, 59.66	0.8952
Doramapimod (BIRB 796)	162	12	1	8	45.75	-56.66, 55.16	0.979
TAK-715	143	6	0	9	39.5	-50.41, 61.41	0.8468
Ralimetinib dimesylate	155	12	1	43	52.75	-63.66, 48.16	0.7854
(+)-JQ1	71	4	2	2	19.75	-30.66, 81.16	0.3753
Molibresib (I-BET-762)	147	5	3	3	39.5	-50.41, 61.41	0.8468
Birabresib (OTX015)	87	1	4	1	23.25	-34.16, 77.66	0.445
BI 2536	189	37	112	92	107.5	-118.4, -6.592	0.0285
I-BET151 (GSK1210151A)	102	3	1	2	27	-37.91, 73.91	0.5273
Entinostat (MS-275)	104	34	7	4	37.25	-48.16, 63.66	0.7854
Panobinostat (LBH589)	78	18	42	44	45.5	-56.41, 55.41	0.986
Mocetinostat (MGCD0103)	102	11	4	0	29.25	-40.16, 71.66	0.5801
SB 431542	138	8	3	9	39.5	-50.41, 61.41	0.8468
Vactosertib	173	36	6	10	56.25	-67.16, 44.66	0.6927
Isoxazole 9 (ISX-9)	144	11	2	5	40.5	-51.41, 60.41	0.8744
PD0166285	128	42	48	32	62.5	-73.41, 38.41	0.5388
Adavosertib (MK-1775)	92	12	21	26	37.75	-48.66, 63.16	0.799
Propranolol HCl	157	11	11	12	47.75	-58.66, 53.16	0.923
Timolol Maleate	144	11	2	4	40.25	-51.16, 60.66	0.8675
Levobetaxolol HCl	149	13	1	8	42.75	-53.66, 58.16	0.937
YM155 (Sepantronium Bromide)	13	0	9	0	5.5	-16.41, 95.41	0.1657
Flavokawain A	147	6	3	15	42.75	-53.66, 58.16	0.937
XMU-MP-1	185	70	138	10	100.8	-111.7, 0.1578	0.0506
Verteporfin	107	5	0	4	29	-39.91, 71.91	0.5741
LY2090314	183	70	149	16	104.5	-115.4, -3.592	0.037
BIO	144	16	25	5	47.5	-58.41, 53.41	0.93
TWS119	174	17	2	6	49.75	-60.66, 51.16	0.8675
Palbociclib (PD-0332991) HCl	128	2	4	3	34.25	-45.16, 66.66	0.7057
Ribociclib (LEE011)	119	2	2	1	31	-41.91, 69.91	0.6229
Abemaciclib	149	4	1	9	40.75	-51.66, 60.16	0.8813
Navitoclax (ABT-263)	121	8	3	4	34	-44.91, 66.91	0.6992
Venetoclax (ABT-199)	114	7	9	2	33	-43.91, 67.91	0.6734
ABT-737	92	13	2	5	28	-38.91, 72.91	0.5505
Gefitinib	103	12	3	4	30.5	-41.41, 70.41	0.6106
NPS-2143	123	4	3	9	34.75	-45.66, 66.16	0.7188
KC7F2	142	9	1	9	40.25	-51.16, 60.66	0.8675
TPCA-1	144	8	2	8	40.5	-51.41, 60.41	0.8744
LW 6	184	8	0	12	51	-61.91, 49.91	0.8331
QNZ	149	13	0	2	41	-51.91, 59.91	0.8883
BI-D1870	177	11	0	5	48.25	-59.16, 52.66	0.9091
Deferoxamine mesylate	145	6	1	4	39	-49.91, 61.91	0.8331
Betulinic acid	151	11	2	5	42.25	-53.16, 58.66	0.923
GSK2795039	186	0	1	4	47.75	-58.66, 53.16	0.923
Daprodustat (GSK1278863)	155	9	1	5	42.5	-53.41, 58.41	0.93
Phenoxodiol (Haginin E)	176	4	2	4	46.5	-57.41, 54.41	0.958
Sulforaphane	179	9	1	7	49	-59.91, 51.91	0.8883
BAY 87-2243	160	9	0	9	44.5	-55.41, 56.41	0.986
Alisertib (MLN8237)	283	99	305	292	244.8	-255.7, -143.8	<0.0001
Setanaxib (GKT137831)	168	4	2	9	45.75	-56.66, 55.16	0.979
Molidustat (BAY 85-3934)	182	8	0	14	51	-61.91, 49.91	0.8331
Tozasertib (VX-680, MK-0457)	338	122	361	426	311.8	-322.7, -210.8	<0.0001
NCT-501	183	4	1	13	50.25	-61.16, 50.66	0.8537
PX-478 2HCl	165	6	1	14	46.5	-57.41, 54.41	0.958
Capmatinib (INCB28060)	160	8	3	7	44.5	-55.41, 56.41	0.986
Daidzin	161	9	3	5	44.5	-55.41, 56.41	0.986
Bardoxolone Methyl	146	7	16	7	44	-54.91, 56.91	0.972
LGK-974	162	4	1	4	42.75	-53.66, 58.16	0.937
RSL3	3	0	0	0	0.75	-11.66, 100.2	0.1206
FINO2	2	0	0	0	0.5	-11.41, 100.4	0.1185
ML162	5	0	0	0	1.25	-12.16, 99.66	0.1248
Plinabulin(NPI-2358)	269	9	4	1	70.75	-81.66, 30.16	0.3659
SB273005	337	87	221	252	224.3	-235.2, -123.3	<0.0001
Mdivi-1	221	7	2	2	58	-68.91, 42.91	0.648
WZ811	193	5	2	2	50.5	-61.41, 50.41	0.8468
Cenicriviroc(TAK-652)	208	7	6	0	55.25	-66.16, 45.66	0.7188
Lexibulin(CYT997)	247	48	17	27	84.75	-95.66, 16.16	0.163
ATN-161(Ac-PHSCN-NH2)	235	11	2	1	62.25	-73.16, 38.66	0.5446
Mitochondrial Fusion Promoter M1	283	11	5	2	75.25	-86.16, 25.66	0.2882
Plerixafor(AMD3100)	220	4	1	1	56.5	-67.41, 44.41	0.6863
Ispinesib (SB-715992)	281	61	41	33	104	-114.9, -3.092	0.0386
CombretastatinA4	274	51	40	41	101.5	-112.4, -0.5922	0.0476
A-205804	258	6	3	2	67.25	-78.16, 33.66	0.4346
Leflunomide	233	9	3	5	62.5	-73.41, 38.41	0.5388
Linifanib(ABT-869)	241	7	2	1	62.75	-73.66, 38.16	0.533
SB743921 HCl	264	54	45	38	100.3	-111.2, 0.6578	0.0527
CM10	262	5	4	15	71.5	-82.41, 29.41	0.3521
Patupilone(EpothiloneB)	280	63	70	102	128.8	-139.7, -27.84	0.0034
Saracatinib(AZD0530)	447	144	31	107	182.3	-193.2, -81.34	<0.0001
CCCP	280	18	6	4	77	-87.91, 23.91	0.2613
Pexidartinib(PLX3397)	265	4	0	1	67.5	-78.41, 33.41	0.4295
Reparixin (Repertaxin)	230	4	4	4	60.5	-71.41, 40.41	0.5862
Chloroquine	219	6	5	1	57.75	-68.66, 43.16	0.6543
PF-00562271Besylate	269	5	55	3	83	-93.91, 17.91	0.1823
KX2-391(Tirbanibulin)	272	75	29	57	108.3	-119.2, -7.342	0.0267
Tiplaxtinin	246	5	6	1	64.5	-75.41, 36.41	0.4935
EHT1864-2HCl	248	5	1	1	63.75	-74.66, 37.16	0.5102
Azaindole 1 (TC-S 7001)	245	3	18	3	67.25	-78.16, 33.66	0.4346
Linifanib(ABT-869)	246	5	2	3	64	-74.91, 36.91	0.5046
Defactinib(VS-6063)	320	4	6	8	84.5	-95.41, 16.41	0.1657
Dasatinib(BMS-354825)	460	214	53	240	241.8	-252.7, -140.8	<0.0001
Dynasore	204	6	2	2	53.5	-64.41, 47.41	0.7653
MBQ-167	281	58	28	10	94.25	-105.2, 6.658	0.0841
GSK429286A	131	1	1	0	33.25	-44.16, 67.66	0.6798
PACAP 1-38	296	9	1	1	76.75	-87.66, 24.16	0.265
PND-1186(VS-4718)	310	5	10	1	81.5	-92.41, 19.41	0.2002
ML-7 HCl	290	2	1	3	74	-84.91, 26.91	0.3086
Danirixin(GSK1325756)	267	8	4	0	69.75	-80.66, 31.16	0.3848
Rhosin hydrochloride	286	7	3	1	74.25	-85.16, 26.66	0.3045
FRAX597	296	5	4	1	76.5	-87.41, 24.41	0.2688
Benznidazole	250	3	3	3	64.75	-75.66, 36.16	0.4879
Cilengitide	396	12	24	116	137	-147.9, -36.09	0.0013
Fasudil(HA-1077) HCl	188	7	5	2	50.5	-61.41, 50.41	0.8468
Aprepitant(MK-0869)	243	7	2	4	64	-74.91, 36.91	0.5046
R243	241	17	7	5	67.5	-78.41, 33.41	0.4295
PF-3758309	168	12	6	4	47.5	-58.41, 53.41	0.93
IKE	73	15	1	24	28.25	-39.16, 72.66	0.5563
ML210	57	5	2	42	26.5	-37.41, 74.41	0.5159
Dasatinib	345	44	6	88	121	-134.3, -17.76	0.0106
Quercitrin	113	0	23	12	37.37	-50.65, 65.91	0.7971
Fisetin	86	33	41	103	66.46	-79.75, 36.82	0.4697
Procyanidin C1	133	10	3	7	38.85	-52.13, 64.43	0.8358
CAY10603	137	2	15	2	39.54	-52.82, 63.74	0.854
Tubastatin A	143	15	5	33	49.47	-62.75, 53.81	0.8802
Thiostrepton	32	70	16	28	36.98	-50.26, 66.3	0.7869
BI-6727	153	91	87	101	108.2	-121.4, -4.876	0.0337
Apcin	141	2	65	28	59.37	-72.65, 43.91	0.6283
M2I-1	119	2	6	0	32.07	-45.35, 71.21	0.6631
CUDC-101	123	101	39	261	131.3	-144.6, -28.02	0.0038
Belinostat	119	39	18	134	77.76	-91.05, 25.52	0.2699
Neratinib	127	59	20	69	69.45	-82.73, 33.83	0.4103
