# Supplementary material for: Single-cell morphological and transcriptome analysis unveil inhibitors of polyploid giant breast cancer cells in vitro
Source: Commun Biol. 2023 Dec 21;6:1301. doi: 10.1038/s42003-023-05674-5 (PMC10739852; doi:10.1038/s42003-023-05674-5)
Supplement: Supplementary file 7 — Supplementary Data 4 [file 42003_2023_5674_MOESM7_ESM.xlsx]

## Sheet: Supplementary Data 4
Supplementary Data 4. Statistical results of anti-PGCC inhibitors screening for non-PGCCs.
Treatment	# of Non-PGCCs				Mean	95% CI	P Value
	VARI 068	SUM 149	SUM 159	MDA MB 231
Control	430	131	130	387	269.5
Docetaxel	290	112	91	302	198.8	-54.61, 196.1	0.268
Actinomycin D	381	12	236	191	205	-60.86, 189.9	0.3125
Bortezomib (PS-341)	174	4	36	160	93.5	50.64, 301.4	0.006
Digoxin	392	31	102	197	180.5	-36.36, 214.4	0.1637
Fulvestrant	235	89	198	229	187.8	-43.61, 207.1	0.2007
Galunisertib	287	59	75	233	163.5	-19.36, 231.4	0.0973
Gemcitabine	317	134	156	236	210.8	-66.61, 184.1	0.3576
Pirfenidone	264	71	81	202	154.5	-10.36, 240.4	0.0721
Tamoxifen	237	63	78	209	146.8	-2.611, 248.1	0.0549
Valrubicin	419	168	120	292	249.8	-105.6, 145.1	0.757
Vorinostat (SAHA)	362	33	129	116	160	-15.86, 234.9	0.0867
Erlotinib	430	80	123	332	241.3	-97.11, 153.6	0.6581
Exemestane	440	116	120	361	259.3	-115.1, 135.6	0.8724
Ixabepilone	448	90	134	293	241.3	-97.11, 153.6	0.6581
Lapatinib	428	74	135	338	243.8	-99.61, 151.1	0.6867
Paclitaxel	424	91	116	306	234.3	-90.11, 160.6	0.5809
Romidepsin	261	4	55	59	94.75	49.39, 300.1	0.0064
Vinorelbine (tartrate)	391	86	138	259	218.5	-74.36, 176.4	0.4245
Cabazitaxel	418	106	135	311	242.5	-98.36, 152.4	0.6723
Pazopanib	307	108	99	338	213	-68.86, 181.9	0.3763
SN-38	221	103	42	127	123.3	20.89, 271.6	0.0223
Afatinib	414	62	99	229	201	-56.86, 193.9	0.2835
Cisplatin	424	86	134	329	243.3	-99.11, 151.6	0.6809
5-Fluorouracil	445	103	189	357	273.5	-129.4, 121.4	0.95
Talazoparib (BMN 673)	403	111	109	402	256.3	-112.1, 138.6	0.8356
Rotenone (Barbasco)	462	130	111	375	269.5	-125.4, 125.4	>0.9999
Sodium dichloroacetate (DCA)	447	98	137	353	258.8	-114.6, 136.1	0.8663
Resibufogenin	444	122	186	352	276	-131.9, 118.9	0.9189
(E/Z)-BCI	476	88	123	288	243.8	-99.61, 151.1	0.6867
Acetylcysteine (N-acetylcysteine)	396	102	100	338	234	-89.86, 160.9	0.5782
Bafilomycin A1 (Baf-A1)	441	149	645	294	382.3	-238.1, 12.61	0.0778
Diphenyleneiodonium chloride (DPI)	329	141	274	284	257	-112.9, 137.9	0.8447
Disulfiram	292	59	86	215	163	-18.86, 231.9	0.0957
SBI-0206965	369	81	119	207	194	-49.86, 200.9	0.2372
MRT68921 HCl	435	126	115	261	234.3	-90.11, 160.6	0.5809
Autophinib	468	148	132	435	295.8	-151.6, 99.11	0.6809
Olaparib (AZD2281)	492	132	113	367	276	-131.9, 118.9	0.9189
Veliparib (ABT-888)	445	123	131	347	261.5	-117.4, 133.4	0.9003
Rucaparib (AG-014699) phosphate	446	100	87	314	236.8	-92.61, 158.1	0.608
Iniparib (BSI-201)	449	119	142	274	246	-101.9, 148.9	0.7128
2-Methoxyestradiol (2-MeOE2)	444	76	124	307	237.8	-93.61, 157.1	0.619
Tanespimycin (17-AAG)	377	159	447	203	296.5	-152.4, 98.36	0.6723
MG-132	331	24	239	349	235.8	-91.61, 159.1	0.597
Carfilzomib (PR-171)	147	17	38	151	88.25	55.89, 306.6	0.0047
Ixazomib Citrate (MLN9708)	177	14	37	165	98.25	45.89, 296.6	0.0075
Ixazomib (MLN2238)	180	7	47	170	101	43.14, 293.9	0.0085
Selumetinib (AZD6244)	408	91	137	239	218.8	-74.61, 176.1	0.4267
Mirdametinib (PD0325901)	443	89	249	313	273.5	-129.4, 121.4	0.95
PD184352 (CI-1040)	474	94	165	321	263.5	-119.4, 131.4	0.9251
Binimetinib (MEK162)	403	66	155	292	229	-84.86, 165.9	0.5259
Trametinib (GSK1120212)	425	78	212	301	254	-109.9, 140.9	0.8081
Losmapimod (GW856553X)	420	103	101	379	250.8	-106.6, 144.1	0.769
VX-702	399	86	105	417	251.8	-107.6, 143.1	0.781
Doramapimod (BIRB 796)	346	84	108	319	214.3	-70.11, 180.6	0.3869
TAK-715	361	119	118	380	244.5	-100.4, 150.4	0.6953
Ralimetinib dimesylate	312	81	78	296	191.8	-47.61, 203.1	0.2236
(+)-JQ1	206	69	107	163	136.3	7.889, 258.6	0.0373
Molibresib (I-BET-762)	371	92	156	219	209.5	-65.36, 185.4	0.3475
Birabresib (OTX015)	468	97	117	280	240.5	-96.36, 154.4	0.6496
BI 2536	461	111	309	284	291.3	-147.1, 103.6	0.7333
I-BET151 (GSK1210151A)	455	138	186	279	264.5	-120.4, 130.4	0.9376
Entinostat (MS-275)	423	51	87	337	224.5	-80.36, 170.4	0.4809
Panobinostat (LBH589)	354	21	139	143	164.3	-20.11, 230.6	0.0997
Mocetinostat (MGCD0103)	470	117	120	390	274.3	-130.1, 120.6	0.9407
SB 431542	389	87	101	287	216	-71.86, 178.9	0.4021
Vactosertib	333	53	95	341	205.5	-61.36, 189.4	0.3163
Isoxazole 9 (ISX-9)	351	102	98	244	198.8	-54.61, 196.1	0.268
PD0166285	291	36	57	349	183.3	-39.11, 211.6	0.177
Adavosertib (MK-1775)	213	82	65	173	133.3	10.89, 261.6	0.0332
Propranolol HCl	413	72	136	394	253.8	-109.6, 141.1	0.8051
Timolol Maleate	445	61	75	284	216.3	-72.11, 178.6	0.4043
Levobetaxolol HCl	433	105	88	329	238.8	-94.61, 156.1	0.63
YM155 (Sepantronium Bromide)	108	0	50	673	207.8	-63.61, 187.1	0.3336
Flavokawain A	406	77	81	387	237.8	-93.61, 157.1	0.619
XMU-MP-1	342	70	110	337	214.8	-70.61, 180.1	0.3912
Verteporfin	413	106	111	433	265.8	-121.6, 129.1	0.9532
LY2090314	353	84	90	507	258.5	-114.4, 136.4	0.8632
BIO	319	128	90	413	237.5	-93.36, 157.4	0.6162
TWS119	288	91	101	345	206.3	-62.11, 188.6	0.322
Palbociclib (PD-0332991) HCl	338	86	161	375	240	-95.86, 154.9	0.644
Ribociclib (LEE011)	241	101	64	235	160.3	-16.11, 234.6	0.0875
Abemaciclib	167	120	154	488	232.3	-88.11, 162.6	0.5596
Navitoclax (ABT-263)	294	18	21	31	91	53.14, 303.9	0.0054
Venetoclax (ABT-199)	291	63	63	155	143	1.139, 251.9	0.048
ABT-737	270	34	33	97	108.5	35.64, 286.4	0.0119
Gefitinib	297	55	57	206	153.8	-9.611, 241.1	0.0703
NPS-2143	286	81	57	197	155.3	-11.11, 239.6	0.074
KC7F2	261	124	88	117	147.5	-3.361, 247.4	0.0564
TPCA-1	257	111	104	118	147.5	-3.361, 247.4	0.0564
LW 6	351	129	97	161	184.5	-40.36, 210.4	0.1834
QNZ	293	125	89	109	154	-9.861, 240.9	0.0709
BI-D1870	304	96	93	242	183.8	-39.61, 211.1	0.1796
Deferoxamine mesylate	276	104	120	212	178	-33.86, 216.9	0.1522
Betulinic acid	221	94	79	133	131.8	12.39, 263.1	0.0313
GSK2795039	358	133	101	241	208.3	-64.11, 186.6	0.3375
Daprodustat (GSK1278863)	367	113	137	187	201	-56.86, 193.9	0.2835
Phenoxodiol (Haginin E)	277	104	105	119	151.3	-7.111, 243.6	0.0644
Sulforaphane	460	116	105	305	246.5	-102.4, 148.4	0.7186
BAY 87-2243	590	143	132	304	292.3	-148.1, 102.6	0.7216
Alisertib (MLN8237)	370	171	189	174	226	-81.86, 168.9	0.4957
Setanaxib (GKT137831)	515	138	100	234	246.8	-102.6, 148.1	0.7216
Molidustat (BAY 85-3934)	407	156	89	345	249.3	-105.1, 145.6	0.7511
Tozasertib (VX-680, MK-0457)	429	192	127	222	242.5	-98.36, 152.4	0.6723
NCT-501	307	121	73	203	176	-31.86, 218.9	0.1434
PX-478 2HCl	346	128	82	203	189.8	-45.61, 205.1	0.2119
Capmatinib (INCB28060)	365	142	104	146	189.3	-45.11, 205.6	0.2091
Daidzin	322	114	83	124	160.8	-16.61, 234.1	0.0889
Bardoxolone Methyl	332	58	69	101	140	4.139, 254.9	0.0429
LGK-974	252	89	86	97	131	13.14, 263.9	0.0304
RSL3	4	0	0	144	37	107.1, 357.9	0.0003
FINO2	28	0	8	280	79	65.14, 315.9	0.003
ML162	0	1	0	106	26.75	117.4, 368.1	0.0002
Plinabulin(NPI-2358)	377	81	105	313	219	-74.86, 175.9	0.429
SB273005	366	17	62	302	186.8	-42.61, 208.1	0.1952
Mdivi-1	435	68	116	117	184	-39.86, 210.9	0.1808
WZ811	581	57	108	237	245.8	-101.6, 149.1	0.7099
Cenicriviroc(TAK-652)	482	78	102	193	213.8	-69.61, 181.1	0.3826
Lexibulin(CYT997)	767	77	153	381	344.5	-200.4, 50.36	0.2404
ATN-161(Ac-PHSCN-NH2)	592	84	125	493	323.5	-179.4, 71.36	0.3977
Mitochondrial Fusion Promoter M1	499	121	123	479	305.5	-161.4, 89.36	0.5728
Plerixafor(AMD3100)	581	110	135	416	310.5	-166.4, 84.36	0.5208
Ispinesib (SB-715992)	656	74	124	171	256.3	-112.1, 138.6	0.8356
CombretastatinA4	906	105	114	438	390.8	-246.6, 4.111	0.058
A-205804	505	107	117	523	313	-168.9, 81.86	0.4957
Leflunomide	383	102	105	318	227	-82.86, 167.9	0.5056
Linifanib(ABT-869)	517	110	115	501	310.8	-166.6, 84.11	0.5182
SB743921 HCl	546	106	89	277	254.5	-110.4, 140.4	0.8142
CM10	435	81	126	346	247	-102.9, 147.9	0.7245
Patupilone(EpothiloneB)	429	121	136	446	283	-138.9, 111.9	0.8325
Saracatinib(AZD0530)	621	82	137	605	361.3	-217.1, 33.61	0.1511
CCCP	674	95	124	561	363.5	-219.4, 31.36	0.1413
Pexidartinib(PLX3397)	470	88	126	466	287.5	-143.4, 107.4	0.778
Reparixin (Repertaxin)	552	102	103	327	271	-126.9, 123.9	0.9813
Chloroquine	453	98	145	433	282.3	-138.1, 112.6	0.8417
PF-00562271Besylate	586	123	100	425	308.5	-164.4, 86.36	0.5413
KX2-391(Tirbanibulin)	627	99	149	452	331.8	-187.6, 63.11	0.3297
Tiplaxtinin	569	114	126	520	332.3	-188.1, 62.61	0.3258
EHT1864-2HCl	563	132	126	501	330.5	-186.4, 64.36	0.3395
Azaindole 1 (TC-S 7001)	726	141	102	351	330	-185.9, 64.86	0.3435
Linifanib(ABT-869)	412	96	120	455	270.8	-126.6, 124.1	0.9844
Defactinib(VS-6063)	499	150	118	474	310.3	-166.1, 84.61	0.5233
Dasatinib(BMS-354825)	441	86	109	869	376.3	-232.1, 18.61	0.0949
Dynasore	505	122	130	528	321.3	-177.1, 73.61	0.4177
MBQ-167	505	128	122	493	312	-167.9, 82.86	0.5056
GSK429286A	807	92	128	258	321.3	-177.1, 73.61	0.4177
PACAP 1-38	435	85	126	280	231.5	-87.36, 163.4	0.5517
PND-1186(VS-4718)	749	92	96	299	309	-164.9, 85.86	0.5361
ML-7 HCl	522	112	109	504	311.8	-167.6, 83.11	0.5081
Danirixin(GSK1325756)	522	116	141	580	339.8	-195.6, 55.11	0.2714
Rhosin hydrochloride	604	89	131	444	317	-172.9, 77.86	0.4569
FRAX597	691	91	105	335	305.5	-161.4, 89.36	0.5728
Benznidazole	331	80	95	277	195.8	-51.61, 199.1	0.2483
Cilengitide	331	71	77	291	192.5	-48.36, 202.4	0.2281
Fasudil(HA-1077) HCl	290	98	102	324	203.5	-59.36, 191.4	0.3014
Aprepitant(MK-0869)	418	131	85	269	225.8	-81.61, 169.1	0.4932
R243	476	91	99	337	250.8	-106.6, 144.1	0.769
PF-3758309	517	72	97	130	204	-59.86, 190.9	0.3051
IKE	66	16	32	394	127	17.14, 267.9	0.026
ML210	11	4	9	329	88.25	55.89, 306.6	0.0047
Dasatinib	677	116	212	677	421.1	-286.8, -16.42	0.028
Quercitrin	812	212	256	613	473.8	-339.5, -69.13	0.0031
Fisetin	748	82	393	772	499.4	-365.1, -94.72	0.0009
Procyanidin C1	463	108	181	437	297.7	-163.4, 107	0.6817
CAY10603	244	97	241	459	260.6	-126.3, 144.1	0.8973
Tubastatin A	162	111	213	514	250.5	-116.2, 154.2	0.7828
Thiostrepton	41	100	217	383	185.7	-51.41, 219	0.2239
BI-6727	788	200	267	635	472.9	-338.6, -68.23	0.0033
Apcin	788	152	257	560	439.6	-305.3, -34.92	0.0138
M2I-1	832	254	321	431	460.2	-325.9, -55.52	0.0058
CUDC-101	777	72	387	500	434.3	-300, -29.59	0.017
Belinostat	751	136	415	431	433.4	-299.1, -28.7	0.0176
Neratinib	647	136	329	854	492	-357.6, -87.26	0.0013
