# Supplementary material for: Single-cell morphological and transcriptome analysis unveil inhibitors of polyploid giant breast cancer cells in vitro
Source: Commun Biol. 2023 Dec 21;6:1301. doi: 10.1038/s42003-023-05674-5 (PMC10739852; doi:10.1038/s42003-023-05674-5)
Supplement: Supplementary file 8 — Supplementary Data 5 [file 42003_2023_5674_MOESM8_ESM.xlsx]

## Sheet: Supplementary Data 5
Supplementary Data 5. Statistical results of anti-PGCC inhibitors screening for PGCCs.
Treatment	# of PGCCs				Mean	95% CI	P Value
	VARI 068	SUM 149	SUM 159	MDA MB 231
Control	210	81	189	162	160.5
Docetaxel	259	92	204	170	181.3	-81.79, 40.29	0.5044
Actinomycin D	36	0	22	10	17	82.46, 204.5	<0.0001
Bortezomib (PS-341)	39	0	10	58	26.75	72.71, 194.8	<0.0001
Digoxin	109	6	46	71	58	41.46, 163.5	0.001
Fulvestrant	116	46	36	105	75.75	23.71, 145.8	0.0066
Galunisertib	154	51	151	112	117	-17.54, 104.5	0.162
Gemcitabine	136	63	208	96	125.8	-26.29, 95.79	0.2638
Pirfenidone	153	60	161	130	126	-26.54, 95.54	0.2673
Tamoxifen	148	58	131	125	115.5	-16.04, 106	0.1481
Valrubicin	169	32	264	99	141	-41.54, 80.54	0.5305
Vorinostat (SAHA)	113	9	54	47	55.75	43.71, 165.8	0.0008
Erlotinib	181	62	196	168	151.8	-52.29, 69.79	0.7783
Exemestane	227	54	215	203	174.8	-75.29, 46.79	0.6466
Ixabepilone	193	64	167	136	140	-40.54, 81.54	0.5096
Lapatinib	215	64	223	192	173.5	-74.04, 48.04	0.6758
Paclitaxel	168	70	185	161	146	-46.54, 75.54	0.6409
Romidepsin	39	7	39	25	27.5	71.96, 194	<0.0001
Vinorelbine (tartrate)	179	52	211	160	150.5	-51.04, 71.04	0.7476
Cabazitaxel	159	54	200	124	134.3	-34.79, 87.29	0.3985
Pazopanib	168	71	177	177	148.3	-48.79, 73.29	0.6935
SN-38	144	64	107	78	98.25	1.214, 123.3	0.0456
Afatinib	165	51	191	88	123.8	-24.29, 97.79	0.2374
Cisplatin	186	58	206	175	156.3	-56.79, 65.29	0.8912
5-Fluorouracil	196	66	281	209	188	-88.54, 33.54	0.3764
Talazoparib (BMN 673)	227	105	248	224	201	-101.5, 20.54	0.1929
Rotenone (Barbasco)	224	72	230	168	173.5	-74.04, 48.04	0.6758
Sodium dichloroacetate (DCA)	206	62	211	189	167	-67.54, 54.54	0.8343
Resibufogenin	201	113	297	167	194.5	-95.04, 27.04	0.2743
(E/Z)-BCI	208	53	166	190	154.3	-54.79, 67.29	0.8406
Acetylcysteine (N-acetylcysteine)	188	113	185	193	169.8	-70.29, 51.79	0.766
Bafilomycin A1 (Baf-A1)	103	39	242	130	128.5	-29.04, 93.04	0.3034
Diphenyleneiodonium chloride (DPI)	190	70	154	155	142.3	-42.79, 79.29	0.5571
Disulfiram	122	49	120	101	98	1.464, 123.5	0.0448
SBI-0206965	186	67	184	163	150	-50.54, 71.54	0.7355
MRT68921 HCl	263	92	182	223	190	-90.54, 31.54	0.3427
Autophinib	201	89	242	160	173	-73.54, 48.54	0.6876
Olaparib (AZD2281)	227	81	197	183	172	-72.54, 49.54	0.7114
Veliparib (ABT-888)	232	83	223	167	176.3	-76.79, 45.29	0.6124
Rucaparib (AG-014699) phosphate	253	136	211	209	202.3	-102.8, 19.29	0.1796
Iniparib (BSI-201)	203	89	189	182	165.8	-66.29, 55.79	0.8659
2-Methoxyestradiol (2-MeOE2)	202	66	203	179	162.5	-63.04, 59.04	0.9487
Tanespimycin (17-AAG)	164	93	310	116	170.8	-71.29, 50.79	0.7416
MG-132	80	6	116	89	72.75	26.71, 148.8	0.0049
Carfilzomib (PR-171)	32	2	27	61	30.5	68.96, 191	<0.0001
Ixazomib Citrate (MLN9708)	56	0	13	53	30.5	68.96, 191	<0.0001
Ixazomib (MLN2238)	56	5	15	41	29.25	70.21, 192.3	<0.0001
Selumetinib (AZD6244)	176	57	225	147	151.3	-51.79, 70.29	0.766
Mirdametinib (PD0325901)	185	42	238	198	165.8	-66.29, 55.79	0.8659
PD184352 (CI-1040)	196	74	222	186	169.5	-70.04, 52.04	0.7721
Binimetinib (MEK162)	230	54	245	165	173.5	-74.04, 48.04	0.6758
Trametinib (GSK1120212)	197	48	211	155	152.8	-53.29, 68.79	0.8031
Losmapimod (GW856553X)	214	77	192	220	175.8	-76.29, 45.79	0.6237
VX-702	192	68	162	205	156.8	-57.29, 64.79	0.904
Doramapimod (BIRB 796)	165	80	154	196	148.8	-49.29, 72.79	0.7054
TAK-715	176	52	154	168	137.5	-38.04, 84.04	0.4594
Ralimetinib dimesylate	139	72	136	151	124.5	-25.04, 97.04	0.247
(+)-JQ1	101	44	161	115	105.3	-5.786, 116.3	0.0759
Molibresib (I-BET-762)	171	45	206	139	140.3	-40.79, 81.29	0.5148
Birabresib (OTX015)	200	56	184	199	159.8	-60.29, 61.79	0.9807
BI 2536	223	64	318	224	207.3	-107.8, 14.29	0.133
I-BET151 (GSK1210151A)	196	60	222	211	172.3	-72.79, 49.29	0.7054
Entinostat (MS-275)	193	16	51	148	102	-2.536, 119.5	0.0603
Panobinostat (LBH589)	79	9	84	67	59.75	39.71, 161.8	0.0013
Mocetinostat (MGCD0103)	183	52	125	159	129.8	-30.29, 91.79	0.3227
SB 431542	176	64	191	177	152	-52.54, 69.54	0.7845
Vactosertib	162	77	146	210	148.8	-49.29, 72.79	0.7054
Isoxazole 9 (ISX-9)	148	64	164	161	134.3	-34.79, 87.29	0.3985
PD0166285	88	26	83	71	67	32.46, 154.5	0.0028
Adavosertib (MK-1775)	89	52	102	60	75.75	23.71, 145.8	0.0066
Propranolol HCl	191	60	188	225	166	-66.54, 55.54	0.8595
Timolol Maleate	221	53	142	171	146.8	-47.29, 74.79	0.6582
Levobetaxolol HCl	225	70	171	201	166.8	-67.29, 54.79	0.8406
YM155 (Sepantronium Bromide)	16	0	38	102	39	60.46, 182.5	0.0001
Flavokawain A	218	62	171	194	161.3	-61.79, 60.29	0.9807
XMU-MP-1	240	83	225	275	205.8	-106.3, 15.79	0.1458
Verteporfin	165	37	178	191	142.8	-43.29, 78.79	0.568
LY2090314	139	34	148	171	123	-23.54, 98.54	0.2279
BIO	180	59	196	162	149.3	-49.79, 72.29	0.7174
TWS119	191	56	155	190	148	-48.54, 73.54	0.6876
Palbociclib (PD-0332991) HCl	137	78	250	161	156.5	-57.04, 65.04	0.8976
Ribociclib (LEE011)	131	77	152	129	122.3	-22.79, 99.29	0.2188
Abemaciclib	94	60	201	124	119.8	-20.29, 101.8	0.1902
Navitoclax (ABT-263)	139	13	61	57	67.5	31.96, 154	0.0029
Venetoclax (ABT-199)	153	47	108	117	106.3	-6.786, 115.3	0.0814
ABT-737	115	22	125	92	88.5	10.96, 133	0.0209
Gefitinib	167	39	158	136	125	-25.54, 96.54	0.2537
NPS-2143	136	63	154	158	127.8	-28.29, 93.79	0.2923
KC7F2	261	86	165	85	149.3	-49.79, 72.29	0.7174
TPCA-1	212	94	142	84	133	-33.54, 88.54	0.3764
LW 6	324	93	160	99	169	-69.54, 52.54	0.7845
QNZ	296	99	118	65	144.5	-45.04, 77.04	0.6067
BI-D1870	271	69	143	123	151.5	-52.04, 70.04	0.7721
Deferoxamine mesylate	323	73	199	122	179.3	-79.79, 42.29	0.5464
Betulinic acid	254	66	139	106	141.3	-41.79, 80.29	0.5357
GSK2795039	336	87	129	117	167.3	-67.79, 54.29	0.8281
Daprodustat (GSK1278863)	388	68	167	137	190	-90.54, 31.54	0.3427
Phenoxodiol (Haginin E)	279	58	120	88	136.3	-36.79, 85.29	0.4354
Sulforaphane	370	97	152	148	191.8	-92.29, 29.79	0.3149
BAY 87-2243	355	67	155	132	177.3	-77.79, 44.29	0.59
Alisertib (MLN8237)	398	119	267	170	238.5	-139, -16.96	0.0124
Setanaxib (GKT137831)	385	93	148	142	192	-92.54, 29.54	0.3111
Molidustat (BAY 85-3934)	374	82	175	181	203	-103.5, 18.54	0.1719
Tozasertib (VX-680, MK-0457)	398	98	206	197	224.8	-125.3, -3.214	0.0391
NCT-501	328	110	129	116	170.8	-71.29, 50.79	0.7416
PX-478 2HCl	363	81	168	138	187.5	-88.04, 34.04	0.3852
Capmatinib (INCB28060)	313	65	161	122	165.3	-65.79, 56.29	0.8785
Daidzin	311	81	131	88	152.8	-53.29, 68.79	0.8031
Bardoxolone Methyl	276	21	20	47	91	8.464, 130.5	0.0257
LGK-974	238	34	116	73	115.3	-15.79, 106.3	0.1458
RSL3	4	0	1	63	17	82.46, 204.5	<0.0001
FINO2	64	2	14	159	59.75	39.71, 161.8	0.0013
ML162	0	0	0	50	12.5	86.96, 209	<0.0001
Plinabulin(NPI-2358)	210	87	176	180	163.3	-63.79, 58.29	0.9295
SB273005	159	95	163	150	141.8	-42.29, 79.79	0.5464
Mdivi-1	250	104	177	100	157.8	-58.29, 63.79	0.9295
WZ811	202	80	186	124	148	-48.54, 73.54	0.6876
Cenicriviroc(TAK-652)	248	68	197	75	147	-47.54, 74.54	0.664
Lexibulin(CYT997)	231	96	213	154	173.5	-74.04, 48.04	0.6758
ATN-161(Ac-PHSCN-NH2)	198	88	236	159	170.3	-70.79, 51.29	0.7537
Mitochondrial Fusion Promoter M1	233	115	211	223	195.5	-96.04, 26.04	0.2604
Plerixafor(AMD3100)	267	75	201	159	175.5	-76.04, 46.04	0.6294
Ispinesib (SB-715992)	229	95	195	107	156.5	-57.04, 65.04	0.8976
CombretastatinA4	212	80	230	187	177.3	-77.79, 44.29	0.59
A-205804	272	91	206	211	195	-95.54, 26.54	0.2673
Leflunomide	300	81	231	232	211	-111.5, 10.54	0.1047
Linifanib(ABT-869)	236	96	223	211	191.5	-92.04, 30.04	0.3188
SB743921 HCl	226	93	226	150	173.8	-74.29, 47.79	0.6699
CM10	214	98	201	215	182	-82.54, 39.54	0.4892
Patupilone(EpothiloneB)	224	90	213	143	167.5	-68.04, 54.04	0.8218
Saracatinib(AZD0530)	248	97	218	246	202.3	-102.8, 19.29	0.1796
CCCP	252	92	183	244	192.8	-93.29, 28.79	0.2997
Pexidartinib(PLX3397)	269	87	208	185	187.3	-87.79, 34.29	0.3896
Reparixin (Repertaxin)	260	96	201	124	170.3	-70.79, 51.29	0.7537
Chloroquine	183	104	217	183	171.8	-72.29, 49.79	0.7174
PF-00562271Besylate	369	137	259	281	261.5	-162, -39.96	0.0012
KX2-391(Tirbanibulin)	250	129	216	227	205.5	-106, 16.04	0.1481
Tiplaxtinin	250	93	239	248	207.5	-108, 14.04	0.1309
EHT1864-2HCl	365	90	210	274	234.8	-135.3, -13.21	0.0172
Azaindole 1 (TC-S 7001)	267	83	213	112	168.8	-69.29, 52.79	0.7907
Linifanib(ABT-869)	195	89	194	143	155.3	-55.79, 66.29	0.8659
Defactinib(VS-6063)	224	86	218	241	192.3	-92.79, 29.29	0.3072
Dasatinib(BMS-354825)	181	66	233	255	183.8	-84.29, 37.79	0.4545
Dynasore	205	83	207	260	188.8	-89.29, 32.79	0.3636
MBQ-167	241	100	219	223	195.8	-96.29, 25.79	0.257
GSK429286A	276	92	191	117	169	-69.54, 52.54	0.7845
PACAP 1-38	250	77	207	152	171.5	-72.04, 50.04	0.7234
PND-1186(VS-4718)	303	100	206	326	233.8	-134.3, -12.21	0.0188
ML-7 HCl	241	90	213	262	201.5	-102, 20.04	0.1875
Danirixin(GSK1325756)	262	94	187	241	196	-96.54, 25.54	0.2537
Rhosin hydrochloride	317	93	192	232	208.5	-109, 13.04	0.1229
FRAX597	243	103	179	176	175.3	-75.79, 46.29	0.6351
Benznidazole	190	84	180	157	152.8	-53.29, 68.79	0.8031
Cilengitide	207	82	169	180	159.5	-60.04, 62.04	0.9743
Fasudil(HA-1077) HCl	241	80	175	131	156.8	-57.29, 64.79	0.904
Aprepitant(MK-0869)	200	83	196	194	168.3	-68.79, 53.29	0.8031
R243	231	86	182	145	161	-61.54, 60.54	0.9872
PF-3758309	207	84	156	93	135	-35.54, 86.54	0.4121
IKE	98	41	27	169	83.75	15.71, 137.8	0.0138
ML210	65	5	18	201	72.25	27.21, 149.3	0.0047
Dasatinib	130	72	154	155	128.2	-31.91, 96.61	0.3231
Quercitrin	84	83	159	165	123.1	-26.86, 101.7	0.2534
Fisetin	89	29	203	146	117.1	-20.86, 107.7	0.1851
Procyanidin C1	62	91	201	181	134.2	-37.99, 90.53	0.4222
CAY10603	28	60	201	158	112.3	-16.02, 112.5	0.1409
Tubastatin A	20	106	210	148	121.3	-25.06, 103.5	0.2313
Thiostrepton	4	24	59	25	28.84	67.4, 195.9	<0.0001
BI-6727	120	120	207	221	167.6	-71.38, 57.14	0.8278
Apcin	111	101	239	161	153.4	-57.2, 71.32	0.8292
M2I-1	107	40	231	166	136.6	-40.35, 88.18	0.465
CUDC-101	86	70	210	134	125.4	-29.16, 99.36	0.2838
Belinostat	100	65	153	128	111.9	-15.7, 112.8	0.1383
Neratinib	108	102	223	137	142.9	-46.65, 81.87	0.5906
