# Supplementary material for: Single-cell morphological and transcriptome analysis unveil inhibitors of polyploid giant breast cancer cells in vitro
Source: Commun Biol. 2023 Dec 21;6:1301. doi: 10.1038/s42003-023-05674-5 (PMC10739852; doi:10.1038/s42003-023-05674-5)
Supplement: Supplementary file 10 — Supplementary Software 1 [file 42003_2023_5674_MOESM10_ESM.zip]

Archive with 3 entries (3 files):
- detect_source_image_12_or_16_bit.m
- nuclei_counter_binarize.m
- pgcc2023_binarize_v1_cleaned.m
