# Supplementary material for: Single-cell morphological and transcriptome analysis unveil inhibitors of polyploid giant breast cancer cells in vitro
Source: Commun Biol. 2023 Dec 21;6:1301. doi: 10.1038/s42003-023-05674-5 (PMC10739852; doi:10.1038/s42003-023-05674-5)
Supplement: Supplementary file 10 — Supplementary Software 1 [file 42003_2023_5674_MOESM10_ESM.zip › detect_source_image_12_or_16_bit.m]

function image_type = detect_source_image_12_or_16_bit(image, note)

if nargin < 2
    note = '';
end

max_v = max(image(:));
if max_v >= 4096
    image_type = 16; 
else 
    image_type = 12;
end

if image_type == 16
    %warndlg(sprintf('Source Image (%s) is 16 bit!', note) , 'Warning')
end

end
