# Supplementary material for: Single-cell morphological and transcriptome analysis unveil inhibitors of polyploid giant breast cancer cells in vitro
Source: Commun Biol. 2023 Dec 21;6:1301. doi: 10.1038/s42003-023-05674-5 (PMC10739852; doi:10.1038/s42003-023-05674-5)
Supplement: Supplementary file 10 — Supplementary Software 1 [file 42003_2023_5674_MOESM10_ESM.zip › nuclei_counter_binarize.m]

function [outputImage, number_of_nuclei] = nuclei_counter_binarize(inputImage, sensitivity, pixel_thres, FLAG_FIG)

if ~exist('sensitivity','var') || isempty(sensitivity)
    sensitivity = 0.4;
end

if ~exist('pixel_thres','var') || isempty(pixel_thres)
    pixel_thres = 30; 
end

if ~exist('FLAG_FIG','var') || isempty(FLAG_FIG)
    FLAG_FIG = 1;
end


%% Display original image
if FLAG_FIG
    figure; imshow(inputImage); 
    title('input image');
end

%% Image binarization
binarization = imbinarize(inputImage,'adaptive','Sensitivity',sensitivity); 
if FLAG_FIG
    figure; imshow(binarization); 
    title('binarization')
end

%% Erode one pixel
erode = binarization;

%% Remove small objects
areafilt = bwareafilt(erode,[pixel_thres,Inf],4);  
if FLAG_FIG
    figure; imshow(areafilt); 
    title(sprintf('areafilt > %i',pixel_thres))
end

number_of_nuclei = bwconncomp(areafilt,4);

outputImage = areafilt; 
end
