# Supplementary material for: Single-cell morphological and transcriptome analysis unveil inhibitors of polyploid giant breast cancer cells in vitro
Source: Commun Biol. 2023 Dec 21;6:1301. doi: 10.1038/s42003-023-05674-5 (PMC10739852; doi:10.1038/s42003-023-05674-5)
Supplement: Supplementary file 10 — Supplementary Software 1 [file 42003_2023_5674_MOESM10_ESM.zip › pgcc2023_binarize_v1_cleaned.m]

%% Preparation
clear; clc; close all;

% Set code and raw image path
addpath('C:\Users\schli\Desktop\MATLAB\PGCC_paper\code');
raw_img_path = 'C:\Users\schli\Desktop\MATLAB\PGCC_paper\code\Images';
cd(raw_img_path)

% Set output path
save_fig_folder = 'Processed Data';
if ~isfolder(save_fig_folder)
    mkdir(save_fig_folder)
end

% Flags
flag_show_fig = 1; % 1: if monitor image processing; 0: if not monitor.
flag_save_fig = 1; % 1: if save processed images; 0: if not save.

%%

table_qty_cnt = table();
qty_cnt = zeros(96,4);

for file_num = 1:3 %1:96
    close all;
    
    fprintf('-------------------------\n')
    fprintf('---- File num: %i ------\n', file_num)
    fprintf('-------------------------\n\n')
    
    %% Read raw image
    tif_name_base = sprintf(['plate1xy%02i'],file_num);% Change as needed
    
    I_c1 = imread(sprintf('%sc2.tif',tif_name_base));  % bright field
    I_c2 = imread(sprintf('%sc1.tif',tif_name_base));  % green fluorescence (live cell)
    I_c3 = imread(sprintf('%sc3.tif',tif_name_base));  % blue fluorescence (nucleis)
    I_c4 = imread(sprintf('%sc4.tif',tif_name_base));  % red fluorescence (dead cell)
    
    %% Raw image sanity check
    
    % Detect whether source image is 12 bit or 16 bit. If 12 bit, convert
    % to 16 bit.
    image_type_c1 = detect_source_image_12_or_16_bit(I_c1, sprintf('%sc1.tif',tif_name_base));
    if image_type_c1 == 12; I_c1 = I_c1 * 16; end
    
    image_type_c2 = detect_source_image_12_or_16_bit(I_c2, sprintf('%sc2.tif',tif_name_base));
    if image_type_c2 == 12; I_c2 = I_c2 * 16; end
    
    image_type_c3 = detect_source_image_12_or_16_bit(I_c3, sprintf('%sc3.tif',tif_name_base));
    if image_type_c3 == 12; I_c3 = I_c3 * 16; end
    
    image_type_c4 = detect_source_image_12_or_16_bit(I_c4, sprintf('%sc4.tif',tif_name_base));
    if image_type_c4 == 12; I_c4 = I_c4 * 16; end
    
    % Detect whether image is completely bright or completely dark
    if length(unique(I_c2)) == 1 ...
            || length(unique(I_c3)) == 1 ...
            || length(unique(I_c4)) == 1
        warning(sprintf('Image is invalid! (%s)', tif_name_base), 'Warning')
        qty_cnt(file_num,1) = file_num; % to indicate this file is processed
        continue
    end
    
    % Display images if needed
    %     figure(); imshow(I_c1); title('C1')
    %     figure(); imshow(I_c2); title('C2')
    %     figure(); imshow(I_c3); title('C3')
    %     figure(); imshow(I_c4); title('C4')
    
    %% Save out raw image of C3
    if flag_save_fig
        save_fig_name = sprintf('file_%i_Raw_Image.tif', file_num);
        imwrite(I_c3,fullfile(save_fig_folder,save_fig_name)) % "saveas" always compresses image; use imwrite here
    end
    
    %% *** Identify nuclei using a binarization method
    sensitivity = 0.05; pixel_thres = 30;
    [outputImage, nuclei_info] = nuclei_counter_binarize(I_c3, sensitivity, pixel_thres, flag_show_fig);
    if flag_show_fig
        title(sprintf('%s: Adjusted Image', tif_name_base))
    end
    if flag_save_fig
        save_fig_name = sprintf('file_%i_Adjusted_Image.tif', file_num);
        imwrite(outputImage,fullfile(save_fig_folder,save_fig_name)) % "saveas" always compresses image; use imwrite here
    end
    
    
    %% *** Identify live and dead cell by live/dead staining
    
    % Calculate C1,C2,C3,C4 average intensity in each nuclei
    N_nuclei = nuclei_info.NumObjects;
    nuclei_c1c2c3c4 = zeros(N_nuclei,4);
    
    for ii = 1:N_nuclei % For each nucleus
        PixelIdx = nuclei_info.PixelIdxList{ii}; % "Position"
        nuclei_info.C1{ii} = I_c1(PixelIdx); % "C1 color"
        nuclei_info.C2{ii} = I_c2(PixelIdx); % "C2 color"
        nuclei_info.C3{ii} = I_c3(PixelIdx); % "C3 color"
        nuclei_info.C4{ii} = I_c4(PixelIdx); % "C4 color"
        
        nuclei_c1c2c3c4(ii,1) = mean(I_c1(PixelIdx)); % "C1 color mean"
        nuclei_c1c2c3c4(ii,2) = mean(I_c2(PixelIdx)); % "C2 color mean"
        nuclei_c1c2c3c4(ii,3) = mean(I_c3(PixelIdx)); % "C3 color mean"
        nuclei_c1c2c3c4(ii,4) = mean(I_c4(PixelIdx)); % "C4 color mean"
    end
    
    % Calculate pixel size of each Nuclei
    nuclei_size = zeros(N_nuclei,1);
    for ii = 1:N_nuclei % For each nucleus
        nuclei_size(ii) = length(nuclei_info.PixelIdxList{ii});
    end
    
    % Throw away C2 live < 10k or C4 dead > 20k
    bin = ones(N_nuclei,1);
    BIN_TABLE = {...
        % bin   % Category
        1         'Live nuclei'
        99        'Dead nuclei'
        };
    
    for ii = 1:N_nuclei
        c2 = nuclei_c1c2c3c4(ii,2);
        c4 = nuclei_c1c2c3c4(ii,4);
        % if green (c2 color) fluorescence is dark and red (c4 color)
        % fluorescence is bright, it's a dead cell; otherwise, live
        if c2 <10e4 || c4 > 20e3
            bin(ii) = 99;
        end
    end
    
    figure();
    % Plot live nuclei
    h1 = plot(nuclei_c1c2c3c4(bin==1,2),nuclei_c1c2c3c4(bin==1,4),'.'); hold on
    % Plot dead nuclei
    h2 = plot(nuclei_c1c2c3c4(bin~=1,2),nuclei_c1c2c3c4(bin~=1,4),'r.');
    xlim([0 2^16-1]); ylim([0 2^16-1]);
    xlabel('C1 - Live'); ylabel('C4 - Dead')
    if ~isempty(h1) && ~isempty(h2)
        legend([h1(1) h2(1)],{'Live Cell','Dead Cell'})
    elseif isempty(h1) && ~isempty(h2)
        legend([h2(1)],{'Dead Cell'})
    elseif ~isempty(h1) && isempty(h2)
        legend([h1(1)],{'Live Cell'})
    end
    
    title(sprintf('%s: Live Dead Staining', tif_name_base))
    if flag_save_fig
        save_fig_name = sprintf('file_%i_LiveDeadStaining.png',file_num);
        saveas(gcf,fullfile(save_fig_folder,save_fig_name))
    end
           
    %% *** Count PGCC and Non-PGCC quantity
    qty_cnt(file_num,1) = file_num;
    qty_cnt(file_num,2) = sum(nuclei_size(bin==1)<300); % Non-PGCC
    qty_cnt(file_num,3) = sum(nuclei_size(bin==1)>=300); % PGCC
    
    %% Visualize nuclei with different colors based on nuclei size
    % Correlate nuclei size to color idx:
    % Size      Color_idx
    % [30, 40)      1+5
    % [40, 50)      2+5
    %  ............
    % [290, 300)    27+5
    % [300, Inf)    28+5
    
    % Form this :
    % ii   nuclei_size  nuclei_location  color_idx
    %  1    35          [.....]           1
    N_color = (300-30)/10+1+10;
    color_map = colormap(jet(N_color));
    I_nuclei_R = uint16(zeros(size(outputImage)));
    I_nuclei_G = uint16(zeros(size(outputImage)));
    I_nuclei_B = uint16(zeros(size(outputImage)));
    nuclei_color_idx = zeros(N_nuclei,1);
    for ii = 1:N_nuclei
        cur_nuclei_size = nuclei_size(ii);
        cur_nuclei_img_locs = nuclei_info.PixelIdxList{ii};
        if cur_nuclei_size == 30
            cur_nuclei_color_idx = 1+5;
        elseif cur_nuclei_size > 300
            cur_nuclei_color_idx = 28+5;
        else
            cur_nuclei_color_idx = max(1,ceil((cur_nuclei_size-30)/10))+5;
        end
        nuclei_color_idx(ii) = cur_nuclei_color_idx;
        I_nuclei_R(cur_nuclei_img_locs) = color_map(cur_nuclei_color_idx,1)*(2^16-1);
        I_nuclei_G(cur_nuclei_img_locs) = color_map(cur_nuclei_color_idx,2)*(2^16-1);
        I_nuclei_B(cur_nuclei_img_locs) = color_map(cur_nuclei_color_idx,3)*(2^16-1);
    end
    I_nuclei_color = cat(3,I_nuclei_R,I_nuclei_G,I_nuclei_B);
    
    if flag_show_fig
        figure; imshow(I_nuclei_color);
    end
    
    if flag_save_fig
        save_fig_name = sprintf('file_%i_Color.tiff',file_num);
        imwrite(I_nuclei_color,fullfile(save_fig_folder,save_fig_name)) % "saveas" always compresses image; use imwrite here
    end
    
end

%% Form data processed table
table_qty_cnt.file_num = qty_cnt(:,1);
table_qty_cnt.qty_area_less_than_300 = qty_cnt(:,2);
table_qty_cnt.qty_area_greater_than_300 = qty_cnt(:,3);
table_qty_cnt.pgcc_percentage = qty_cnt(:,3)./(qty_cnt(:,2)+qty_cnt(:,3))*100;

save_tbl_folder = save_fig_folder;
save_tbl_name = 'nuclei_area_cnt.xlsx';
writetable(table_qty_cnt,fullfile(save_tbl_folder,save_tbl_name));
